# Supplementary material for: A comparative analysis of EGFR-targeting antibodies for gold nanoparticle CT imaging of lung cancer
Source: PLoS One. 2018 Nov 8;13(11):e0206950. doi: 10.1371/journal.pone.0206950 (PMC6224087; doi:10.1371/journal.pone.0206950)
Supplement: S1 Dataset — (XLSX) [file pone.0206950.s001.xlsx]

## Sheet: SDS-PAGE&ELISA
SDS-PAGE: Quantification of antibodies attached to nanoparticle contrast agents
					Lane	Sample	Known mass	Measured	Calculated mass
							(ug)	Volume	(ug)
					1	Ladder
					2	VHH	0.25	1669
					3	VHH-PEG	0.5	4415
					4	VHH-PEG	1	7147
					5	C225-PEG	0.25	2580
					6	C225-PEG	0.5	5237
					7	VHH-AuNP		3671	0.42702
						(2x dilution)
					8	VHH-AuNP		4775	0.573852
					9	C225-AuNP		1662	0.159823
						(2x dilution)
					10	C225-AuNP		3146	0.357195
	Sample	Ab mass (SDS-PAGE)	[Ab]	A450 (SDS-PAGE)	[AuNP] (SDS-PAGE)	Ab/NP	Ab/NP
		ng (per 5 uL)	nM	OD (1000:1 dilution)	nM		(Average)
	VHH (2x dilution)	427.02	11091.4	0.412984	375.44	29.5425
	VHH	573.85	7452.6	0.401	364.545	20.4435	24.993
	C225 (2x dilution)	159.82	420.579	0.0907131	82.4665	5.1
	C225	357.195	469.993	0.0893431	81.221	5.7866	5.4433
ELISA: In vitro quantification of EGFR binding
	Sample	ELISA signal	A450 (AuNPs)	[AuNP]	[Antibody]	ELISA/[Ab]	ELISA/[NP]
		OD	OD	nM	nM	OD/nM	OD/nM
	VHH 1	0.797441	0.155074	0.140976	3.52342	0.226326	5.65657
	VHH 2	0.941211	0.185254	0.168413	4.20915	0.223611	5.58871
	VHH 3	0.901914	0.137802	0.125275	3.13099	0.28806	7.19949
	VHH 4	0.760061	0.161312	0.146647	3.66515	0.207375	5.18293
	VHH 5	0.745684	0.179624	0.163295	4.08122	0.182711	4.5665
	VHH 6	0.775397	0.165416	0.150378	3.75841	0.20631	5.1563
	C225 1	1.575	0.229121	0.208292	1.1338	1.38914	7.5615
	C225 2	1.368	0.234009	0.212736	1.15798	1.18136	6.43052
	C225 3	1.429	0.211473	0.192248	1.04646	1.36555	7.43312
	PEG 1	0.017	0.169932	0.154484			0.110044
	PEG 2	0.018	0.187535	0.170486			0.10558
	PEG 3	0.025	0.17305	0.157318			0.158913
		ELISA/[Ab]	ELISA/[Ab]	ELISA/[Ab]
		Average	St Dev	St Error
	VHH	0.222399	0.0357435	0.0145922
	C225	1.31202	0.113763	0.0656813
		ELISA/[NP]	ELISA/[NP]	ELISA/[NP]
		Average	St Dev	St Error
	PEG	0.124846	0.0295875	0.0170824
	VHH	5.55841	0.893337	0.364703
	C225	7.14171	0.619248	0.357523
