# Supplementary material for: A comparative analysis of EGFR-targeting antibodies for gold nanoparticle CT imaging of lung cancer
Source: PLoS One. 2018 Nov 8;13(11):e0206950. doi: 10.1371/journal.pone.0206950 (PMC6224087; doi:10.1371/journal.pone.0206950)
Supplement: S2 Dataset — (XLSX) [file pone.0206950.s002.xlsx]

## Sheet: ICP-OES
	ICP-OES: Measurements of cell pellet gold concentration
	Sample ID	Sample Type	Emission Line	Mean Gold Concentration	St Dev	Sample Mean
				(mg/mL)	(mg/mL)	(mg/mL)
	1	PEG	Au 242.795	0.15297	0.1863
	1	PEG	Au 197.819	0.151571	0.1497
	1	PEG	Au 201.200	0.152816	0.1353
	1	PEG	Au 267.595	0.153628	0.1306	0.152746
	2	PEG	Au 242.795	0.184657	0.3749
	2	PEG	Au 197.819	0.184505	0.3378
	2	PEG	Au 201.200	0.184286	0.3962
	2	PEG	Au 267.595	0.18616	0.3396	0.184902
	3	PEG	Au 242.795	0.17506	0.6511
	3	PEG	Au 197.819	0.17439	0.6292
	3	PEG	Au 201.200	0.174247	0.6682
	3	PEG	Au 267.595	0.175694	0.7957	0.174848
	4	VHH	Au 242.795	0.953798	0.001
	4	VHH	Au 197.819	0.937644	0.0071
	4	VHH	Au 201.200	0.733136	0.0272
	4	VHH	Au 267.595	0.964109	0.0286	0.897172
	5	VHH	Au 242.795	0.884722	0.0134
	5	VHH	Au 197.819	0.853538	0.0012
	5	VHH	Au 201.200	0.807988	0.0379
	5	VHH	Au 267.595	0.767694	0.0487	0.828485
	6	VHH	Au 242.795	1.08562	0.0048
	6	VHH	Au 197.819	1.06784	0.0108
	6	VHH	Au 201.200	0.980517	0.0845
	6	VHH	Au 267.595	1.00765	0.0279	1.03541
	7	C225	Au 242.795	2.61846	0.0065
	7	C225	Au 197.819	2.69321	0.0243
	7	C225	Au 201.200	2.50313	0.0393
	7	C225	Au 267.595	2.90252	0.0282	2.67933
	8	C225	Au 242.795	3.01084	0.0081
	8	C225	Au 197.819	3.23691	0.0018
	8	C225	Au 201.200	2.56075	0.0466
	8	C225	Au 267.595	3.35816	0.0264	3.04166
	9	C225	Au 242.795	3.93382	0.0047
	9	C225	Au 197.819	4.35598	0.0108
	9	C225	Au 201.200	3.47711	0.0166
	9	C225	Au 267.595	4.21014	0.028	3.99426
		Mean	St Dev	Number	St. Error
	PEG	0.170832	0.0164498	3	0.00949727
	VHH	0.920354	0.10539	3	0.060847
	C225	3.23842	0.679188	3	0.392129
