# Supplementary material for: A comparative analysis of EGFR-targeting antibodies for gold nanoparticle CT imaging of lung cancer
Source: PLoS One. 2018 Nov 8;13(11):e0206950. doi: 10.1371/journal.pone.0206950 (PMC6224087; doi:10.1371/journal.pone.0206950)
Supplement: S3 Dataset — (XLSX) [file pone.0206950.s003.xlsx]

## Sheet: CT Biodistribution
	CT nanoparticle biodistribution study: raw measurements (in Hounsfield Units)
	VHH	Time (hr)	0.2	4	24	36			Precontrast average
	Mouse 1	Blood	518.793	483.26	316.478	203.79		Blood	112.813
		Spleen	268.334	278.228	309.826	318.216		Spleen	123.506
		Liver	224.095	248.632	254.358	257.479		Liver	123.357
		Kidney	196.61	206.199	191.857	177.227		Kidney	109.729
	VHH	Time (hr)	0.2	4	24	36
	Mouse 2	Blood	420.82	407.73	310.552	175.874
		Spleen	245.566	258.184	296.515	283.549
		Liver	195.35	238.661	252.86	208.349
		Kidney	176.99	205.874	195.368	139.019
	VHH	Time (hr)	0.2	4	24	36
	Mouse 3	Blood	466.974	419.13	291.706	160.59
		Spleen	284.578	301.865	291.592	280.843
		Liver	204.242	223.752	207.063	194.363
		Kidney	184.941	201.836	178.357	153.817
	PEG	Time (hr)	0.2	4	24	36
	Mouse 1	Blood	533.661	502.458	334.637	160.59
		Spleen	281.994	277.861	255.166	280.843
		Liver	214.302	259.744	245.911	194.363
		Kidney	205.069	241.206	189.841	153.817
	PEG	Time (hr)	0.2	4	24	36
	Mouse 2	Blood	482.649	432.906	313.024	219.95
		Spleen	277.603	274.205	279.578	294.629
		Liver	225.022	227.157	235.006	211.076
		Kidney	200.819	212.821	180.365	162.563
	PEG	Time (hr)	0.2	4	24	36
	Mouse 3	Blood	329.591	312.806	189.675	176.171
		Spleen	218.779	197.001	300	219.925
		Liver	193.975	202.388	235.169	193.933
		Kidney	175.662	176.233	164.887	154.893
	C225	Time (hr)	0.2	4	24	36
	Mouse 1	Blood	352.74	309.198	205.046	138.82
		Spleen	235.865	312.613	507.769	672.624
		Liver	168.955	226.546	245.289	249.892
		Kidney	161.527	156.42	144.336	147.625
	C225	Time (hr)	0.2	4	24	36
	Mouse 2	Blood	550.419	442.094	205.046	156.508
		Spleen	274.623	369.785	507.769	662.69
		Liver	242.894	261.821	245.289	271.187
		Kidney	208.941	202.976	144.336	162.407
	C225	Time (hr)	0.2	4	24	36
	Mouse 3	Blood	394.654	316.949	179.153	126.405
		Spleen	250.409	275.379	444.958	458.177
		Liver	207.438	208.572	233.467	215.983
		Kidney	186.186	169.432	154.607	154.762
