# Supplementary material for: A comparative analysis of EGFR-targeting antibodies for gold nanoparticle CT imaging of lung cancer
Source: PLoS One. 2018 Nov 8;13(11):e0206950. doi: 10.1371/journal.pone.0206950 (PMC6224087; doi:10.1371/journal.pone.0206950)
Supplement: S4 Dataset — (XLSX) [file pone.0206950.s004.xlsx]

## Sheet: In vivo tumor targeting
	In vivo dual energy CT measurements of tumor gold concentration
			Tumor gold concentration (after background subtraction)
			(mg/mL)
	Animal Number	Tumor	C225	VHH	PEG
	1	1	2.11815	1.24186	1.8809
	1	2	2.30741	1.24067	2.10985
	2	1	2.49654	2.72844	1.52299
	2	2	2.48535	2.97384	1.75531
	3	1	2.41581	1.90945	2.39862
	3	2	2.61975	1.56044	2.24886
	4	1	2.08887	1.0427	1.82927
	4	2	1.82987	0.859155	2.5145
	5	1	4.92779	0.669933	1.02646
	5	2	1.93207	0.777085	1.23826
	6	1	2.11944	1.94883	1.48663
	6	2	2.32447	1.69087	1.19363
	7	1			1.1948
	7	2			0.793268
			C225	VHH	PEG
		Average	2.47213	1.55361	1.65667
		St Dev	0.809359	0.739857	0.535251
		St Error	0.233642	0.213578	0.143052
